# Supplementary material for: Semiparametric efficient estimation of small genetic effects in large-scale population cohorts
Source: Biostatistics. 2025 Sep 30;26(1):kxaf030. doi: 10.1093/biostatistics/kxaf030 (PMC12479317; doi:10.1093/biostatistics/kxaf030)
Supplement: kxaf030_Supplementary_Data [file kxaf030_supplementary_data.zip]

Archive with 3 entries (3 files):
- biosts-25031-File005.zip
- biosts-25031-File002.pdf
- biosts-25031-File004.zip
